# Supplementary material for: Development of Activity Rules and Chemical Fragment Design for In Silico Discovery of AChE and BACE1 Dual Inhibitors against Alzheimer’s Disease
Source: Molecules. 2023 Apr 20;28(8):3588. doi: 10.3390/molecules28083588 (PMC10142303; doi:10.3390/molecules28083588)
Supplement: Supplementary file 1 [file molecules-28-03588-s001.zip]

Archive with 1 entries (1 files):
- molecules-2319416-supplementary.pdf
